# Supplementary material for: Tribbles Homolog 3 Involved in Radiation Response of Triple Negative Breast Cancer Cells by Regulating Notch1 Activation
Source: Cancers (Basel). 2019 Jan 22;11(2):127. doi: 10.3390/cancers11020127 (PMC6406679; doi:10.3390/cancers11020127)
Supplement: Supplementary file 1 [file cancers-11-00127-s001.zip]

Archive with 2 entries (2 files):
- Full list of upregulated genes in radioresistant TNBC cells.pdf
- Supplementary data_proof_20190122.pdf
